# Supplementary material for: MrgprF acts as a tumor suppressor in cutaneous melanoma by restraining PI3K/Akt signaling
Source: Signal Transduct Target Ther. 2022 May 4;7:147. doi: 10.1038/s41392-022-00945-9 (PMC9065076; doi:10.1038/s41392-022-00945-9)
Supplement: Supplementary file 2 — Dataset 1 [file 41392_2022_945_MOESM2_ESM.xlsx]

## Sheet: Sheet 1
Table S1. The candidate genes were identified by integrative analyses using web-source available datasets
Only TCGA-CVAA	Only GSE100050	Only GSE83583	Only GSE15605	TCGA-CVAA AND GSE100050 NOT GSE83583 NOT GSE15605	TCGA-CVAA AND GSE83583 NOT GSE100050 NOT GSE15605	TCGA-CVAA AND GSE15605 NOT GSE100050 NOT GSE83583	GSE100050 AND GSE83583 NOT TCGA-CVAA NOT GSE15605	GSE100050 AND GSE15605 NOT TCGA-CVAA NOT GSE83583	GSE83583 AND GSE15605 NOT TCGA-CVAA NOT GSE100050	TCGA-CVAA AND GSE100050 AND GSE83583 NOT GSE15605	TCGA-CVAA AND GSE100050 AND GSE15605 NOT GSE83583	TCGA-CVAA AND GSE83583 AND GSE15605 NOT GSE100050	GSE100050 AND GSE83583 AND GSE15605 NOT TCGA-CVAA	TCGA-CVAA AND GSE100050 AND GSE83583 AND GSE15605
ABCA8	SIM1	PDE4B	KIAA1211	PTPN21	CLEC3B	ADH1B	DPP4	CYP4F12	GAS6	MFAP4	CHRDL1	FAM107A	ADAM33	SVEP1
CA4	CFHR1///CFH	SNORA79	ATP13A5	SORBS1	LDB2	SFRP1	LTBP4	PRRG3	ALDH3B1	MASP1	SCARA5	HSPB6	HOOK2	WIF1
LYVE1	TCF4	GSG1L	DCD	PEG3	LIMS2	MAMDC2	BMP4	NOS1	PNMAL2		CLDN8	DPT	CES4A	PAMR1
TNXB	KCNT2	SCARNA22	KRTAP2-3///KRTAP2-4	PKHD1L1	FBLN5	SCNN1B	MXRA5	LAMB4	HIP1R		SDPR	FABP4	F10	SLIT3
TCF21	MYLIP	FRAT1	LOC284578	ACADL	PRELP	OGN	ACAP3	SLITRK4	PHYHD1		C7	DUSP9	OSR1	MRGPRF
GCOM1	NR1D1///THRA	TERC	SCGB2A1	ADAMTS5	PDGFRA	GPC3	COL6A2	SGCG	EPHB6		ANGPTL1	INMT	FBLN1	CCBE1
GPM6A	MSH5-SAPCD1///SAPCD1	HR	SLC27A6	GPRASP1	LGI3	GPD1	GAS2L1	NPY1R	GPX1		ABI3BP	COL4A6	EFEMP1
FIGF	LOC102724993///LOC101930075///NPIPA8///NPIPA7///NPIPA5///NPIPA2///NPIPA3///PKD1P1///NPIPA1	SH2D3C	PIP	ABCA6	ADH1A	CD300LG	SH3BP2	KRT72	GALT		EMCN	GSTM5	AJUBA
AQP2	LOC101930075///NPIPA8///NPIPA7///NPIPA5///NPIPA2///NPIPA3///PKD1P1///NPIPA1	NCCRP1	KRTAP9-8///KRTAP9-2	ANKRD29	IGFBP6	MUC15	PDGFRB	KRT73	MAD2L1BP		FHL1	PID1	OSR2
CCL14	ZBTB20	KCNIP3	PRR15L		PRX	SCNN1G	DNM1	CPEB3	C11orf84		HLF	PLAC9	COL23A1
FMO2	NPIPA1	SLC5A10	SCGB2A2		CLEC14A	PI16	COL3A1	GIPC2	OSBPL7		IGSF10	CXCL12	GALNT16
TEK	MED6	TMEM119	KRTAP11-1		ADAMTSL4	CLIC5		PAIP2B	FAM162B		TGFBR3	ZBTB16	GSN
MMRN1	F3	ABHD17A	SCGB1D2		GRK5	PGM5		NEBL	JPH2		PIK3C2G	PEBP4	ANKRD35
FXYD1	LINC00312	FKBP8	KRTAP9-8			LMOD1		SGSM1	LOC151174		NDNF	XPNPEP2	SEMA3F
NPR1	PTGFR	LOC100131662	CRISP3			SEMA3G		GDPD2	UNC5B		LIFR	PTH1R	PLAGL1
FXYD4	HOTAIR	NHLRC4	KRTAP3-1			ITIH5		EMX2OS	MMP17		TSPAN8	CBX7	QSOX1
MYOC	ANAPC5	SCARNA21	KRT85			CFD		FGFR2	ELANE		PLA2R1		CILP
KIAA0408	NR1D2	NFATC4	TRIB2			NR3C2		KCNB1	TAGLN		C1QTNF7		SNX21
PDK4	MINK1	ZFYVE28	CYP3A4			BTNL9		ALDH3A2	ASS1		ID4		RAB40C
C16orf89	SUN1	PML	KRT33A			GPIHBP1		CAMSAP3	C6orf1		JAM2		VGLL3
FAM189A2	NFIA	ZBTB45	KRT71			TMEM100		DLG2	FAM124A		CXCL14		DCN
UMOD	EPG5	ZNF688	ZNF281			EDNRB		TNNI2	SLC39A13		TCEAL2
RHCG	DDX59	SNAI3-AS1	KRT74			ANK2		RSPO1	MVD		PDZD2
PDE2A	LOC286272	FAM65C	PLOD3			ATP1A2		THSD4	INF2		SLC22A3
HBA1	SDHAP2///SDHAP1///LOC220729///SDHA	NUBP2	PAX3			C2orf40		TNNT2	SLC4A11		SLIT2
KNG1	FOXP2	MIAT	LOC100505851			DES		AR	SYDE1		TMEM47
ADH1C	KIAA0754	SCARNA14	PRR9			CLDN19		ANK3	TCEAL7		PDE5A
TSPAN7	CP	GGN	LPGAT1			CHL1		SYT8	SREBF1		FAT4
CPED1	DSC1	SCARNA2	KRT25			TMPRSS2		CDHR1	HDAC5		THRB
MT1H	AHNAK2	ATG2A	KRT7			HSPB7		SLC12A2	CRY2
KCNJ1	PAM	TTTY16	MYEF2			HBB		NFIB	NAIF1
DNASE1L3	CYBRD1	B3GNT8	TTYH2			PLA2G4F		PRKAA2	CDIPT
LPL	DNM3OS	SERTAD3	KLB			TMEM213		PLEKHG5	TMEM150A
LEPR	C1QTNF2	CORO6	RERGL			FAXDC2		GPRIN2	SLC25A35
ALDH1A2	RUFY2	SLCO2A1	PKP2			ITM2A		RYR3	TECR
ATOH8	AGAP4	LIPE	ALDH1L1			IL33		NPR3	HS3ST6
MME	GNAI1	CTF1	KRT31			SCN7A		ISM1	ZC3H10
DPP6	CEP126	GJD3	PCP4			AOX1		TNXB///TNXA	A1BG
KIT	MEOX2	HPS6	ETV5			ATP6V0A4		CYP3A5	MGARP
SLC12A1	KCNMB1	SNORA12	KRT19			GGT6		PTPRF	KCNAB2
PLSCR4	NAA25	ANPEP	TIMP2			KCNJ10		PLLP	CORO1B
HBA2	LONRF1	STMN2	KRT35			CD36		C1orf68	SHISA5
HRG	CRIPAK	LSS	TUBB4A			PPP1R1A		KIAA1671	CUTA
CRHBP	AQP1	BAD	PLIN4			TMEM132C		PATJ	FAM110A
DMD	MGEA5	MAPK3	LY6G6F///LY6G6D			SLC4A1		NRXN1	BMF
MT1G	MDN1	GDF5	SYN2			CLCNKB		MFSD2A	FAM69C
PCOLCE2	PGF	ZNF575	AP1S2			ACACB		ZNF204P	DPP7
CALB1	LOC100128361///CENPP	SCARNA8	TRHDE-AS1			SCN4B		DST	HPCAL1
FREM1	LOC100294033///TCAF1	ZNF444	PADI3			ELF5		EMX2	GADD45GIP1
SLC9A4	GOLGA4	PTGIR	LOC101928195///LOC100996643///MTHFD1L			SLC6A4		WNT2B	BAX
SOD3	CDON	SCARNA17	PRAME			CPAMD8		POU2F3	CSDC2
F11	LOC100507311	CNPPD1	LINC00473			TNNC1		AGTR1	AIP
SERPINA5	DIP2A	NPRL3	SLCO4C1			SEMA6D		RORA	G6PC3
GDF10	PTPN13	SNX33	PPP1R1B			SLC19A3		MAGI1	IL24
ACKR1	OLFML1	SCARNA20	SLC16A4			SOSTDC1		SAMD12	SYCE1L
ABCA9	ACKR4	PTX3	CDK5R1			ERBB4		COL21A1	SPHK2
FCN3	PLD1	FBXL8	KIAA1549L			RBP4		TNFRSF25	MAP1S
TFAP2B	SPN	SFTPC	STARD3NL			NTRK2		ZNF273	RIN3
S1PR1	LINC00302	C11orf68	BCL2A1			SRPX		MST1R	SULT2B1
CASR	ACTG1P4///AMY2B///AMY2A///AMY1C///AMY1B///AMY1A	SCAMP4	SNCA			CLDN5		C3orf52	TMEM53
MFSD4	MYRIP	OGFOD2	FAM150B			AOC3		KLF8	ACKR2
GPR133	CCDC146	FBXL15	ZNF697			SYNPO2		EXPH5	C4orf48
SLC4A4	LOC101928433	PRSS3	SNX10			SLC13A2		SLC16A14	MVK
ROBO4	KLF3-AS1	MAP1LC3A	C10orf90			HMGCS2		GATA3	THAP8
CLDN16	VCAN	TBC1D10B	LOC280665			CYYR1		BTC	PTGS1
GIMAP8	SHC3	CDC42EP2	NTRK3			ACPP		ACTA2	VPS18
CCL21	C9orf152	CREB3L1	AQP5			GYPC		EGFR	CORIN
MAPK4	SPTAN1	TOM1	KIAA2022			FOXI1		ADAMTS9-AS2	FILIP1L
SYNM	NEGR1	C6orf48	TSNAX-DISC1///DISC1			VTCN1		GLDN	PODN
CNTN1	CNKSR2	SCARNA7	LYG2			VIPR1		LINC01550	IL17RC
HSD17B6	STUM	TMUB2	RPS6KA6			FAM167A		TPM1	MCRIP1
ATP6V0D2	CLDN23	CUEDC2	PIK3CD			VSIG2		KIAA1804	HPS1
LRRK2	LCE1E	MEIS3	LDHB			CCDC69		SCEL	MFSD12
COL6A6	APOPT1	BORCS6	LOC101927027			ADAMTS8		DLG5	BAIAP2
ARHGEF15	AXL	ZNF574	GPM6B			CLDN10		GAN	ACD
RELN	MGC12488	NARFL	SDCBP			CRTAC1		MEGF6	SSTR1
SLC9A3	COL12A1	C1QTNF1	CEBPA-AS1			CNN1		IL37	SLC38A10
LMO3	P2RY1	SNORA2B	MIR146A			IRX2		RALGAPA2	NRSN2
EGF	FRMD4A	TWF2	ALX1			TFCP2L1		SH3RF2	A1BG-AS1
ANGPT1	LOC728061	STARD3	KLRG2			CXorf36		LEPROT///LEPR	UPP1
MCEMP1	LOC105371352	ZNF646	ELF3			PRDM16		GRIN2A	EFNA4
FGF1	MEG3	TSR3	ZNF385D			MYCT1		TEF	TEAD3
AQP7	ARHGEF10	REC8	ASXL1			C14orf180		TENM1	AP5S1
CLCNKA	PRKAA1	PEX11G	CHST11			FOLR1		LOC101927157///NIPAL1	CYB561
CGNL1	ALMS1	CCDC74B	ADAM10			ATP6V1B1		BTG3	FAAP20
PTGDS	OLFML3	OPA3	CAPZA3			CDO1		PLPP3	NAGLU
CES1	SP8	POLL	EVPLL			VEPH1		WNT4	CYP1B1
FOSB	THBS2	TM6SF2	KIF3C			SLC26A7		FBXW7	ZFYVE1
MAOB	ZEB1	ZNF205	B3GALT5			L1CAM		OGFRL1	SOX10
HSPB8	AXIN2	MPND	FAM3D			DAAM2		ECHDC2	APOBEC3C
PTPRB	DSEL	LRP10	FOXD3-AS1			PCK1		PGR	HS6ST1
FGF2	AVPR1A	KCNMB2	EPB41L4B			CWH43		PPP1R12B	DHX37
SLC12A3	MN1	ARID5A	ADRA1A			SEMA6A		FGFR3	TPCN2
RTKN2	COL1A2	BOLL	KY			CYP4B1		ARHGEF28	RAD51D
RANBP3L	CACNA2D1	ZNF358	TRPV6			PLP1		ALS2CL	LBX2-AS1
PROS1	RECK	ZNF446	INHBB			EHF		CD34	NCKAP5L
MATN2	PRRX1	C10orf105	TCHH			GHR		MRC2	RANBP3
KLHL13	CUL4A	SCARNA16	KBTBD2			SYNE1		RASSF9	RAVER1
DMRT2	TNNT1	FAM53B	DNASE1L2			FAM3B		MPP7	PPP1R32
NELL1	EML1	C16orf86	ARMC9			MYH11		MUC20	CHST14
HPGD	FBN1	PCYT2	CA6			MMRN2		MIR452///MIR224///GABRE	SLC6A2
SERTM1	VAPA	MYO1F	ZNF280B			CXCL2		PTPN3	NAGS
MARCO	PGAP1	CTDP1	BTBD16			PPARG		TRIM29	ZNF687
AKAP2	ANKRD12	KCNK4	ETS1			PALMD		RGN	CLTB
ERG	PSD3	URAHP	PIP4K2A			CACNA2D2		PAK3	CIDEA
LRRC2	FGF7P3	TUT1	SERPINE2			PPARGC1A		PLXDC2	YIF1B
MT1F	MALAT1	HDAC10	PTPRJ			SH3BGRL2		TACC2	PINLYP
ADRB2	YOD1	EHMT2	OPRPN			HHIP		TMEM43	TACSTD2
MTURN	LOC100129406	MED16	GPR19			SPRY2		EVPL	PRAF2
MT1M	METTL3	TGFB1I1	MYO5A			CFTR		LOC101930123///EEF2K	CCL18
HEPACAM2	DPYSL3	PLD3	KRT81			MGAT3		TSHZ2	DEF8
SHROOM4	CLDN11	TSC22D3	KRT32			ACTG2		CARMN	GALK1
STX11	OMD	TMEM222	CEP170P1///CEP170			LIPH		EFNA5	EVA1B
IRX1	HCFC2	SCARNA12	EN2			ADIPOQ		WDFY2	THTPA
WNK4	PCSK6	FAM134C	EMP3					FBXO22	SLC9A9
WASF3	LOC100289333	ELFN2	SDC3					PDGFRL	ORAI3
SHE	DSP	PTPN23	PPP1R14D					SLC2A12	HGH1
RASL11B	RGS5	SNORA74B	ZG16B					LGALSL	PBXIP1
PTGIS	CARD10	METTL26	SLC45A2					BCL6	ZFP92
NPHS2	LOC100996255	PGA5	ASIP					COL7A1	A4GALT
MSRB3	ITGBL1	GREM1	TPP1					LRP4	TMEM132B
GNG11		DYRK1B	FAM166B					CPE	BMP1
EDN3		TMEM35A	SLC13A4					DEGS1	OXLD1
CAV2		RPUSD1	GAS2L3					PER2	CERCAM
GPR110		FLT3LG	HSD17B11					NOVA1	CYB561D2
SLC1A1		SLC25A1	HGD					LOC100506990	SCARF2
SELP		ABCG4	ACSBG1					RNF217	SLC4A2
CRYAB		SNORD62B	CADM2					DSC3	SIPA1
GIMAP6		FIZ1	C1orf158					LOC101060391	MIGA2
ANGPTL7		FLYWCH1	DIP2C					XG	FAM167B
C14orf132		IP6K1	WNK2					FAM83B	GHDC
GPR146		SCARNA11	EPCAM					AHNAK	HEXIM2
AQP6		PIP5K1C	LOC100287413///GLYATL1					TUFT1	CAPNS1
TMEM45B		INTS5	THRSP					DENND2C	CNPY3
SAMD5		SHKBP1	GAL					ANKFN1	TNKS1BP1
ANXA3		ZNF579	SLC6A15					LOC143286	KRTAP1-3
KCNK3		FAM47B	PTPRM					MFAP5	PHF23
RAMP2		SECTM1	SGCD					LRRC17	MUC1
NRK		GATSL3	STAC2					KLF5	VKORC1
AKR1C2		ZNF500	HSD3B1					LOC101929777///WNT3	LTBP2
ABCG2		UNKL	KRTAP19-3					PKP1	SERHL2
DENND2A		PIGQ	PTPRG					A2ML1	SSBP4
CFL2		LOC440895	HSD11B2					LOC647070	CYB561D1
KLF2		ZBTB22	ACSM3					TGOLN2	PIN1
AQP4		NDST2	GABRA4					SPATA18	ZBTB7B
PLCL1		TSPO	CYP4F8					RUNX1T1	TMEM198
KLK7		SCRN2	CGB7///NTF4					LOC100506718///FLRT2	GRN
RDH5		RBCK1	MFSD4A					RALGPS1	NECTIN1
RNF150		RAB3D	C12orf76					EPPK1	ARHGDIA
FGL2		ALDH16A1	TG					KIFC2	PNKD
F8		MKX	CNTN2					CARMN///MIR145	ZNF775
SLC2A4		ZBTB3	HMCN1					DLC1	SEMA4G
WISP2		FPGS	KRT27					MYOF	ARAF
TMEM52B		SDHAF1	PLIN5					DAAM1	IRF6
RAMP3		44440	PTCSC1					LPAR1	MARCKSL1
		LPCAT4	PDE6A					GALNT15	TGIF1
		LYNX1	LHFPL2					EBF1	OGFOD3
		EPN1	OLAH					LINC00969	CNTNAP1
		RIN1	FYN					CYP39A1	PYCR1
		CDKN1A	PHF19					SSPN	SHISA4
		TFE3	KRT82					FAM13C	FAM189B
		ABCC10	DENND5B					MIR6883///PER1	TBC1D16
		CHAC1	ERICH5					PEAR1	TBCC
		PDLIM7	CBX3					CKB	UBALD2
		ATG9A	SLC35B4					MACF1	ABCC3
		ZNF517	PSEN2					MS4A2	NDST1
		RAB1B	ANXA5					IGFBP5	MGAT5B
		PRR5	LINC01127					SEPT5-GP1BB///SEPT5///GP1BB	TSPAN4
		VPS28	MACC1					TCP11L2	LRRC41
		ENDOG	HSPB2-C11orf52///C11orf52///HSPB2					COBL	CRAT
		MON1A	LOC101928988					FAM13A-AS1	SPATA2L
		C15orf59	ZNF91						WNT11
		TRIM41	ARSB						FADS2
		RABGGTA	MITF						PCGF2
		PEX14	MOGAT1						SEPN1
		WTIP	TMEM254						ADIRF
		CTNS	ABL2						TMEM134
		ZNF524	TRPV2						LPCAT3
		PPP2R5B	FOXD3						MSRB1
		UNC93B1	MIA						PNPLA7
		PLCD3	SEC14L3						DTYMK
		SFXN3	ALOX15B						PEX16
		MEGF8	FCRLB						CHPF2
		PCIF1	BLM						NCDN
		PQLC1	ACTC1						PBX1
		FBXW5	WIPF1						STAT5A
		TCEA2	BICD1						IL17RE
		MOB3A	GPRC5C						PGPEP1
		PRKD2	LGALS3BP						TAF6
		LOXL1	CAPN13						NAT14
		FAIM2	BACE2						MKNK2
		KCNE4	PLIN1						RASSF6
		CACFD1	EIF4EBP1						CCND3
		ARFRP1	KBTBD12						FAM134A
		BCL9L	KRT8						VRK3
		GRIA3	KRTAP17-1						TMCC2
		ZNF423	RGS20						SLC38A7
		ILVBL	ACTA1						GSTO2
		ISLR	IL20RA						CYBA
		IRF3	MYBPC1						ZNF385A
		PRR5-ARHGAP8	LINC00518						WDR81
		PKD1	HBA2///HBA1						PSD4
		TMEM219	LINC00964						TRIM3
		FBXO31	STXBP1						DBP
		C11orf87	LOC100505782						PINK1
		RNF123	GAPLINC						CHPF
		STX1B	SLN						CERS4
		ZNF341	TNS3						SLC25A29
		SGSM3	GPRC5D						HSPB3
		LZTS2	GREB1						CDCP1
		NTHL1	AKT3						NISCH
		STOML1	PSRC1						NOX1
		PLCD1	HES6						S100A14
		MAP7D1	CYB5A						SEMA4C
		PAK4	MIR21///VMP1						USP35
		MAPK7	SPDEF						GPSM3
		RFX1	WFDC3						PHC2
		SESN2	CELF2						TSTD1
		IRF2BP1	ADGRF4						FNDC4
		FBRS	CDH22						PRRG2
		CLN3	PSAPL1						SRD5A2
		RAB4B	WIPI1						EFCAB1
		KRTAP4-8	STX7						SLC35C1
		ZNF628	PHACTR1						RPTOR
		SOCS1	PRB3						DMWD
		OCEL1	PHLDA1						PXN
		MPDU1	LINC00992						TNIP2
		TBC1D13	DUSP4						ARF3
		FAM98C	ABHD5						ST3GAL3
		USP21	SUPT20H///DES						SCAP
		PITPNM1	TMEM140						SOX12
		TRMT2A	NEK6						PLA2G15
		CRTC2	ELOVL3						TARBP2
		ANAPC2	SMAD5-AS1						PLBD2
		TBC1D17	SEZ6L						AZIN2
		MAP2K7	ARPC1B						FOXQ1
		AK1	HAO2						LYPD3
		PTOV1	DNAH8						TLE2
		ARL4D	LOC101930489///MIR4435-2HG///LINC00152						PNKP
		AHRR	RGL3///EPOR						TCN2
		OGFR	PGM5-AS1						AKT1
		AP2A1	KLK1						PRRG4
		ZSWIM8	RNF157						PAK5
		MYPOP	EDAR						DBNDD1
		PTPA	FOXA1						LIMK2
		TRIM16	LINC01213						PLEKHO2
		MARVELD1	GLYATL2						SCAMP2
		PSKH1	DTL						P3H4
		PNPLA6	MOGAT2						PGLYRP4
		TEX264	DEGS2						MAP3K12
		SP2	ARR3						FOSL2
		UNC119	RAB32						FAM63A
		PRR12	ACSL1						TMEM79
		NDUFB7	SMOC1						TMEM201
		ZFPM1	KRT4						MAP3K3
		NLRX1	LOC100996902						GSTM2
		STRN4	NKAIN2						FAM65A
		CTDSP1	TJP3						BOC
		RNPEPL1	KIAA1324						LMF1
		ST6GALNAC4	FOXCUT						SLC16A11
		ST6GALNAC6	TMEM61						CALCOCO1
		BTBD2	FAM27B///FAM27C						QPRT
		BBC3	NRP2						MON1B
		RFNG	DCST2						UAP1L1
		FAM109A	RNF144A						ARHGEF40
		NUDT22	ADGRL3						MAN2B1
		CRLF1	TUBB2B						TMEM173
		KDELR1	CLDN4						UCK1
		SLC6A6	C7orf49						TMEM234
		ACHE	WDFY1						AGFG2
		TMEM115	LRRC8D						PLXNA1
		MEN1	ARNT2						RGS19
		SMARCD3	LEF1						LIN7B
		C7orf26	NRIP3						CACNB1
		EEFSEC	BTN2A2						PIK3C2B
		SPSB2	MDFIC						SHB
		PLEC	OBP2B						AACS
		ZFPL1	TRIM63						IP6K2
		JOSD2	MESDC1						ROR2
		IPO13	CUX2						MAP3K11
		TWIST2	PKN1						DLG5-AS1
		TP53I11	MAGI1-IT1						KIAA1522
		ZBTB17	LZTS1						GRAMD1A
		NECAB3	BNIPL						PITX1
		DLGAP4	UPB1						GRB14
		UBTD1	TGFBR1						CNPY4
		RABAC1	GNG2						HTRA2
		PDK2	SERHL2///SERHL						STK32C
		TBL3	OVOL2						CLDN7
		RNF5P1	CRACR2B						KCTD21
		SNORD84	ELL3						ST3GAL2
		THAP7	ADCY5						SH3GLB2
		RIPK3	HMGCS1						SLCO4A1-AS1
		SSNA1	FCMR						BCAR1
		MLST8	ANKRD44						GPANK1
		CENPB	GLS2						SLC6A8
		YPEL3	LLGL2						RHBDL2
		FAM160B2	PAG1						TMEM8A
		TRAPPC5	MSI2						EPS8L1
		GNB3	LOC100506314						SLC35A2
		TNK2	TMEM63C						C19orf66
		C17orf62	CHSY3						MYL9
		MRM1	SPRED1						ELP6
		NDOR1	RORC						BCAT2
		VPS37B	ZBTB10						ORAI2
		CCDC184	MYOCD						SMAGP
		ZNF837	KRT40						D2HGDH
		C9orf16	MYO9B						PKIG
		NATD1	KCNK5						CALB2
		ZNF747	SAMD4A						CEP72
		MAGED4	DGAT2						EPOR
		PPP2R3B	FA2H						SCLY
		CSF1	ERV3-2						PPP1R9B
		THAP3	GSTO1						TONSL
		TMEM94	AWAT1						VWA5A
		LMAN2	FAM213B						DIRAS1
		SIRT2	ACOT9						PXMP4
		COASY	CYP4X1						TDP1
		CD7	RRP7BP///RRP7A						C1orf216
		PWWP2B	TIGAR						CLCN7
		UBE2MP1	CAPN8						CPA4
		AAAS	LINC01133						ST5
		PGLS	CDC42BPG						FAM26E
		RAB11B	ILDR1						ST3GAL4
		ASNA1	EMILIN2						ZNF764
		CTU2	RSPH14						CD276
		CIC	CDK2						MSC
		LIN37	WARS						ELOVL4
		TAB1	FOXC1						WDR54
		ZFYVE27	AURKA						ELMO3
		CCDC85B	MAOA						ACSF2
		ZNF282	RASSF3						FAM222A
		PER1	C11orf24						ANGEL1
		ETHE1	STAM						DOK4
		ZMYM3	BBS12						PPP1R18
		SIX2	SGK2						GRK6
		ZBTB4	AGR2						GSTM1
		ARRDC1	FUCA2						AMBRA1
		TEX22	HSD11B1						HEXA
		CNN2	KRT79						BRI3
		EXD3	GLMP						MAMDC4
		MPG	PECR						RGMA
		OPRL1	CLSTN2						USB1
		TMEM200A	SLC1A6						ALDH2
		RASL11A	LINC00622						METTL7A
		PAOX	DAPK2						ATG16L2
		SLC35A4	LOC102724387						ENTPD6
		ACTL10	ASB9						NNAT
		LHPP	PHYHIP						JADE2
		TMEM86A	LOC100509764///KRT86						SLC19A1
		CDX1	SLC23A2						RXRA
		MFSD13A	LIMD2						CDK16
		THOC6	GMPR						FXYD6
		ZFAND2B	TM7SF2						DHCR24
		ABHD4	CCDC78						GPC1
		MIR425	LINC01208						PEPD
		ZNF668	PDZK1						TIMP4
		MOCS1	CYP3A7-CYP3A51P						SPINT1
		SHARPIN	ACER1						HSD17B14
		HIC1	PANK1						ANKRD39
		MGRN1	TYR						HOPX
		PPP1R12C	NIPA2						NR4A1
		RAET1G	PTPRT						DLL1
		ATP5D	BEST1						MAX
		TMEM55B	PARP1						IMPA2
		PPP1R37	CCDC71L
		PRR34	ISOC1
		SCARNA18	EFNA3
		NOC4L	FMN1
		ZNF213	EFR3B
		MIB2	IFFO1
		ZNF580	NME4
		RSPH10B2	ANKRD18A
		ACTR1B	PLXNC1
		PGP	PLEKHG6
		MFSD3	LINC01224
		DOHH	DYNLRB2
		CYTH2	NPNT
		ZNF414	CERS1///GDF1
		NELFB	HMGCR
		DMPK	PADI4
		MT1L	SRL
		LOC389033	NRAS
		SCAF1	RFX5
		GRINA	LOC285095
		UBALD1	LRG1
		NICN1	CBR3-AS1
		DTX2	FRMD5
		TSEN34	CNNM1
		TRAPPC9	MRAP
		CALHM2	LOC105369635
		SNX15	DHCR7
		FUZ	CHST6
		FIBCD1	SLC20A1
		ENG	NBPF20
		NLGN2	CEACAM7
		SCAND1	INSIG1
		MED24	TTYH3
		GRASP	FOXN2
		PLAU	NOL4L
		KCNQ2	CA3
		TICAM1	LOC100506497
		GABARAP	CNGA1
		KRBA1	ACAT2
		PCNX3	LOC101927143
		MAST3	DHRS9
		FAM127B	ST3GAL5
		HOXC5	ENTPD2
		CTU1	BAMBI
		WDR13	SPATA5
		RRP9	C1orf210
		SLC25A25	STK10
		PHF1	INPP5F
		ARIH2OS	PPARA
		TEPSIN	SMIM22
		TNFRSF10D	MYO1B
		TRAF7	SLC27A2
		PTGES2	TLCD2
		SNX12	CYP4F2
		ZDHHC18	ANKRD10
		HOXA9	COTL1
		SLC50A1	UBE2QL1
		METTL22	KIAA1024
		ARSI	BARX2
		SH2B2	GNG7
		FAM129B	PRR11
		ELL	SEMA5B
		RBM42	ESPN
		MTSS1L	TINCR
		TKFC	LRIG1
		RMND5B	LOC646762
		NR1H2	IMPA1
		FCHSD1	FAM27E2///FAM27E3
		CCDC97	GPNMB
		ZDHHC16	DLK2
		TADA3	PHTF1
		ZDHHC24	MIR6836///SNX8
		RCE1	ZC2HC1B
		BAHD1	MIR6132///ST7-OT3///ST7
		TMEM161A	C3orf58
		FBXO27	HEBP2
		PALM	TNMD
		LRRC45	AP2B1
		AGTRAP	ADTRP
		FAM89B	MSMO1
		NUDT18	WFDC2
		DGKQ	PM20D1
		SH2B1	C6
		MRPL10	LOC100506098
		C19orf73	CASZ1
		ZNF768	ARSF
		UBXN6	S100B
		ZER1	SMARCB1
		ZNHIT2	TMPRSS11E
		MEG9	RHOV
		RWDD2A	ACOT7
		MOB2	FOXD2-AS1
		ALG12	CYP2B7P///CYP2B6
		NOSIP	EME1
		QPCTL	ARSE
		GPATCH3	IL1RL2
		PLD2	MYRFL
		NTSR1	LINC01554
		IQSEC2	TRAK2
		KAT5	CENPL
		ARL2	LOC338667
		RFXANK	BRI3BP
		TMEM160	ICAM1
		DALRD3	IDI2-AS1
		SAMD4B	GSTA3
		RNF31	EPHA7
		CAPN10	CHM
		TMEM198B	ATP2B2
		MMP19	TMEM91
		PCBP3	E2F3
		TAX1BP3	E2F7
		RPP25L	HNRNPLL
		ERCC2	C22orf31
		SNORD43	COPG2IT1
		PIANP	IGSF9
		BCL2L1	YBX2
		SNTA1	PITPNC1
		SELO	LOC101926907
		COQ8B	PARM1
		IFITM4P	DLX3
		GRHPR	LOC100506374
		RNF26	TTC7B
		WBP1	RNF165
		EHD2	AEN
		MRPL38	LGR5
		AKT2	SEC22C
		SENP3	KRT83
		MARK2	CMA1
		ACTR1A	TMEM206
		G6PD	CCL27
		JDP2	DLL3
		ELP5	BPY2
		SNORA68	C8orf22
		SLC38A5	C10orf82
		FAM171A2	GABRP
		CHST12	ACOX2
		CENPT	PRDX4
		HS1BP3	BATF2
		AGPAT2	NRROS
		GYS1	SRD5A1
		DNAJB5	STRIP2
		CAPN1	RPRM
		APBB1	IFT81
		CASKIN2	PAQR8
		C2CD2L	CCL3L3///CCL3L1///CCL3
		INPP5K	NANP
		MOSPD3	RSPH1
		EGFL6	KCND3
		DNAJB2	ADCY8
		EGLN2	SLC25A13
		SLC39A3	DNAH3
		SUFU	CRTAP
		ZNF408	TFPT
		CSMD2	CYP4F2///CYP4F3
		TRAPPC1	CTSL
		SCARNA9	TMC4
		FAM219A	CCDC140
		OTUB1	SNTG2
		UBL7	ABCA4
		ZNF691	AP1M2
		RSPH10B	KCNK1
		DNAJB12	C5orf24
		ARMC6	GPT
		ARHGEF17	CEACAM6
		KYAT1	PLAT
		CHADL	TFAP2A-AS1
		NAT6	LOC102724660///EFCAB3
		MUL1	LINC01296///DUXAP10///DUXAP8
		TAOK2	TRIM51
		MTMR9LP	KRTAP5-8
		LRRC29	SLC52A1
		ANKRD52	HSD17B2
		SAC3D1	PFAS
		MXD4	TYMS
		B3GAT3	KIF4A
		HCFC1R1	CABLES1
		ZNF784	FGD1
		GPR108	IL1R2
		HSPBP1	NFATC3
		ANK1	PDP1
		PDLIM2	EIF2AK2
		REEP4	HUS1
		U2AF1L4	CYTH3
		MZT2B	SOCS6
		MEPCE	FNDC5
		PLEKHJ1	PART1
		DGCR6L	GPT2
		C1QTNF4	HILS1
		CDK10	DNER
		MFSD5	LOC101930168///LOC100509620///AQP7
		TEX29	ARHGEF11
		MNT	FGF18
		KDM6B	PATL1
		C19orf25	CDC42EP3
		NACC1	CENPF
		SBNO2	LOC105373878
		CYB561A3	MMP1
		TMEM121	PNLDC1
		MBOAT7	HS3ST4
		CTDNEP1	CYP2B7P
		FOXO3	SHISA9
		IP6K3	CHP2
		AKR7A3	TMEM254-AS1
		ACOT1	C1QTNF6
		ADCK5	ZEB2
		POLD4	EMP2
		KLC4	DCAF7
		FZD8	PKNOX2
		ARHGEF25	DPY19L1
		ARSA	ARHGAP44
		P4HTM	DTNBP1
		TUBGCP6	TMEM230
		DPM3	CD320
		NDUFA3	LDHD
		AGPAT1	PRB4
		SLX1B	GBAT2
		SLC45A1	RERG
		WIZ	H2AFZ
		THRA	WFIKKN2
		ZNF777	PRB1
		MUTYH	ZP1
		MIIP	LOC100505498
		BAP1	PROM2
		ACBD4	C3orf67
		ATXN7L3	NECTIN4
		XAB2	CD63
		ABHD16A	LRRC59
		PACS2	SSH1
		TPGS1	TRIB1
		SEMA6C	CTSB
		PIDD1	KDF1
		NAB2	ACSS2
		FDX1L	COCH
		ACOT2	TMEM125
		RPS6KA4	CCDC178
		NIT1	FAM96A
		ATG4D	LOC100506022
		TRIM11	PDAP1
		AP5Z1	TMEM229B
		POMGNT2	LOC101930349///LOC101930344///CGNL1
		VEGFB	FLOT1
		NEURL4	LYPD6B
		ARHGEF10L	LGR6
		URM1	SGPP2
		HIF1AN	LCT
		PMM1	LOC102724197///LOC100132705///GGT2///GGT8P///GGTLC1///GGTLC2///GGT3P///GGT1
		AUP1	MSANTD3-TMEFF1///TMEFF1
		TUSC2	WWC1
		GNL1	SGCA
		CSHL1	MLXIPL
		ARMC5	C10orf11
		ERF	LHFPL3-AS1
		POLD1	DACH1
		EDNRA	PLEKHA7
		RTN2	MOK
		ATF6B	CASQ2
		TBC1D25	UBL3
		TAF6L	AGK
		USF2	COPS8
		MAP3K10	RPRML
		WDR34	PRSS8
		C10orf54	ADAM12
		SDR39U1	LOC285556
		HIST1H4J	MGST1
		PTRH1	IGSF11
		FUK	PON3
		GLB1	KTI12///TXNDC12
		DKFZp779M0652	CKMT2
		RAB43	RHOBTB3
		C1orf159	SCARA3
		GPAA1	QPCT
		NAPA	KNL1
		PYGO2	FARP2
		ITPKC	CYP4F3
		ALKBH7	LRP12
		COL18A1	PRPS1
		RELA	VPS13D
		WASH2P	SMYD3
		BCORL1	SSH2
		FSTL3	MBTPS2
		RRNAD1	USP48
		OR5D18	ACAD9
		44259	LINC01314
		UPF1	MRGBP
		C19orf60	PTTG1IP
		CYB5R3	TSPAN10
		TRADD	OSTM1
		BOLA2	PREX1
		DNM2	ISYNA1
		ARHGEF1	ZNF711
		HES5	SHANK2
		C4orf22	IFIT3
		MIER2	MT4
		EHD3	FZD4
		PIM3	CALU
		DGKZ	CITED1
		ASB6	C12orf49
		FOXL2	ADGRE2
		FSD1	DIRAS3
		PRDM8	DIO3OS
		TMEM189-UBE2V1	OTUD7B
		RNY4	CDKN3
		TMEM143	TMEM182
		TRIM26	CENPO
		MED25	RIC8B
		GRIN3B	GYG2
		AP2A2	CKLF-CMTM1///CKLF
		MED9	GDF11
		AIFM3	FLNC
		RTEL1	DLGAP1-AS2
		DVL2	MICALCL
		HDAC7	IFI16
		TBX6	HABP4
		ZNF324	RBM47
		RABL6	OSBPL2
		ARL6IP4	FCRLA
		RNF5	ANO9
		ZNF808	RENBP
		CPSF3L	MIR99AHG
		GATSL2	ANKRD28
		APH1A	TMEM56
		FHL3	RASSF8
		ACOT8	FCGBP
		LMNTD2	PLEKHA2
		TMEM259	CTNNA2
		SMTN	SP6
		SCYL1	GRHL1
		RNASEK	POLR3G
		EML3	FTH1
		KDM8	IL12A-AS1
		KIAA1614	CENPN
		SARS2	AGPS
		GPSM1	CFLAR
		RANGRF	CD207
		TAZ	FETUB
		RECQL5	TBC1D7
		PRAMEF10	RPS6KA3
		LINC00856	LACRT
		WNT5B	AKIP1
		DGCR14	KRT77
		ZSWIM3	ACTA2-AS1
		ZGPAT	DDAH1
		CHMP1A	KRTAP10-11
		PHKG2	ACER2
		KMT2B	HACD3
		ESRRA	LOC100509445///LOC728715///OVOS///OVOS2
		L3MBTL2	ASAH1
		FAM173A	MYO3A
		TECPR1	RPP25
		R3HDM4	PIGR
		ORMDL3	FAM19A2
		TMEM80	LOC101928135
		CCDC71	CXCL8
		CCK	SLFN5
		NRM	IGF2BP3
		CLASRP	LAMTOR5
		TNFRSF6B	SPTBN5
		POLM	PRTG
		CCS	P2RX1
		ANKRD13B	MYO10
		BCL7C	SLC35F3
		ODF3B	VPS41
		ATP5SL	LEF1-AS1
		OSBPL5	FTL
		CCDC120	SBSPON
		BAG6	LDLRAD3
		SIRT7	CCR1
		PARS2	CTNND2
		NADSYN1	PRKD3
		FAM20C	SETDB2
		CCDC74A	TGM3
		PLEKHH3	UBE2Q1
		PCSK4	PIGT
		ELMOD1	UBXN7
		NOL6	ENTPD3
		PRDX5	FTH1P5
		IFI27L1	TP53AIP1
		MIR580	CERS2
		FAM207A	SPIRE1
		MRPL28	EDN2
		CUL7	CLMP
		KIF1C	IFI6
		PLSCR3	KLHL7
		ANKRD23	RAB27A
		BGLAP	NOS3
		SMIM10L2B	IL12RB2
		MRPL4	FAM182B///FAM182A
		MPST	KCTD1
		RPL32P3	ADORA2A-AS1
		SBF1	MIR4454///ABHD12B
		MALL	IL34
		CDIP1	PNMA6A
		FBXW4	METRN
		MAGED4B	SRM
		BRICD5	C19orf12
		SIRT6	LOC100653049///KRT34
		CACTIN	DMXL2
		COQ4	METTL13
		GNA11	B3GLCT
		GRWD1	B4GALT6
		WBP2	GNA12
		TESK1	TNFSF4
		EVI5L	FZD10-AS1
		APBA3	SLC18A2
		ACP7	LOC101930400///AKR1C2
		PHPT1	PYGM
		SLC9A8	RHOJ
		SYNGR1	SAT1
		ARPC4	BUB1
		WASH3P	PCP2
		FRS3	MAMLD1
		MLF2	MIR4647///SLC35B2
		POR	NEBL-AS1
		PAQR7	LOC283454///HRK
		RRAS	IPO5P1
		NTMT1	KATNAL1
		WDR24	KIF23
		LENG1	DIEXF
		SMPD2	GNPDA1
		LRRC72	INPP4B
		VAMP2	BRAF
		TTC38	TLR5
		RANGAP1	THRIL///BRI3BP
		PQLC2	GPX8
		SAMD14	DQX1
		KIAA0930	SLC46A1
		ADAMTSL5	PRKD1
		TMEM11	LOC101927157
		ATP6V1G2	RNF114
		MIEN1	EPB41L5
		SNX17	ANP32E
		TEN1	MAD1L1
		LOC100287837///ARHGEF17	SLC16A1
		ZNF319	MARVELD3
		EGFEM1P	LOC100288911
		SNPH	SEC14L5
		MVP	KMO
		MIR1253	PSORS1C2
		ZDHHC1	LINC00461///MIR9-2
		C1orf122	LINC00920
		ACCSL	GAS1RR
		GOLGA8IP	RHOXF1
		FASTK	TBCB
		DOLK	RIT1
		GTF2H4	TGM5
		CPSF4	ME1
		RHOG	ERBB2
		WRAP53	GLA
		B4GALT2	FDPS
		OR1L8	UNC5B-AS1
		SSSCA1	NDRG2
		ZNF324B	S100A1
		FOXO4	EIF5A2
		CNNM3	MPC2
		PTGER2	CA12
		KEAP1	TNFSF9
		PPP1CA	RAB29
		REEP2	LOC101928076
		SHF	TTC39B
		PLXNB2	ABCF2
		PTPRU	CTNNBIP1
		DGCR6	FBP1
		BRF1	LOC100126784
		SNAPC2	MTHFD2
		TCIRG1	RAPGEFL1
		SPRYD4	EIF2AK4
		ZDHHC12	SEMA4A
		TMEM39B	CEBPA
		TANGO2	MMEL1
		GDI1	STK32A
		HDAC6	CXorf38
		SH3BP5L	SYT7
		XKR8	LOC285902///ZNF273
		SPPL2B	COPA
		ZMAT5	RANBP17
		C19orf45	PLCH2
		FADS3	ZNF681
		METTL12	ATP8B2
		SNRNP35	IPO9
		KCTD11	SMARCD1
		STUB1	RTP4
		ADAMTS2	METTL21A
		CPTP	HACD1
		GLI4	RET
		MAF1	MLPH
		TMBIM1	MIR1908///FADS1
		PIGO	TRHDE
		WFS1	PTTG1
		DRG2	LOC100996579
		RNY1	KLHL31
		C8orf82	B3GALT6
		YIPF3	ROS1
		NQO1	VIT
		SIRT4	MIR1182///FAM89A
		DNAJC4	LOC100128108
		RUSC2	CMC2
		RNH1	PHTF2
		MANBAL	SAP30
		CADM3	CXXC5
		ATXN2L	GDF15
		ARL5C	KDELR3
		MCRS1	POPDC3
		PFKL	KRTCAP3
		FAM127C	PRELID3A
		CHMP6	TNFRSF10B
		44257	HELZ
		SWSAP1	ZSCAN9
		JMJD7	STMN1
		MAP2K3	GRB7
		ARRDC2	C15orf62
		BCL3	PADI2
		MIR300	PPT1
		MYO1C	PLIN2
		DENND1A	LINC00888
		GABBR2	SLC16A7
		CAMTA2	DFNA5
		ARMCX6	PGRMC1
		KLC2	NUP93
		ABCB9	FLNB
		ZNF76	HILPDA
		POLR2E	FAM213A
		C21orf2	KANK1
		ERAL1	ACSM1
		GMPPA	SLC35F5
		MEX3D	GK5
		COPE	MIR205
		NTNG1	CCKBR
		TMEM120A	SLC35D2
		TYSND1	CNIH3
		NDUFB11	LOC101927278
		TRIM46	CBLB
		TMEM189	DUXAP10
		NDUFV1	BICDL2
		NDUFS8	KCNK7
		NELFA	SYTL1
		AKT1S1	METTL9
		TMEM175	STRADB
		TNFRSF1A	RABIF
		ABCB8	ARPP19
		WBP11P1	ITGA8
		FAM234A	GPR158
		INO80B	LOC101927972
		VPS9D1	NAGA
		TBKBP1	AGPAT3
		PORCN	BFAR
		GPS1	GTF2IRD2
		KXD1	TAP2
		TMEM8B	SORD
		TXN2	SLC43A3
		MAZ	TMEM30B
		EPHB4	SLC5A9
		MYL1	PLN
		PGA3	SDR42E1
		CTSF	TP53TG3B///TP53TG3D///TP53TG3C///TP53TG3
		CDC42EP1	AKR1B1
		HCST	TNFAIP8L2-SCNM1///SCNM1
		TMCO6	SCGB3A1
		CHRM2	LPCAT1
		TMEM101	FAAH2
		UNC45A	SEPP1
		COMTD1	KLHL42
		PRRT3	TMEM110-MUSTN1///MUSTN1///TMEM110
		PCSK7	ATG9B
		IL18BP	LOC100505664
		SLC52A2	FAM64A
		PGAP3	IKBIP
		MKL1	RASA3
		THAP4	AZIN1
		SLX1A	SPTLC3
		DGCR2	SLC25A48
		IFT140	LINC00520
		KCNK6	GUCY2D
		LZTR1	TGM7
		LOC390705	IRF4
		DCAF11	TCEB1
		UNG	NSUN7
		CIDECP	ABCC2
		PIGV	PON1
		MAPKBP1	CTBP2
		HMG20B	KHDRBS3
		GPR137	UBE2J1
		COL5A1	ZNRF2P1
		CCDC22	NMNAT3
		TOP3B	TRIM44
		DBN1	LINC01395
		LOC407835	IL31RA
		CNIH2	SLC38A6
		U2AF2	TINAGL1
		NDUFS7	ACO1
		KLF16	EXOC2
		PDE4A	LARGE2
		HDGFRP2	DPY19L2P2
		44264	DUBR
		KIF27	CHKA
		ADAT3	CBLN2
		SLC35B2	GPRIN1
		MXRA8	NDFIP2
		EMC6	LOC100653247///DUSP22
		TP53I13	WDR35
		C6orf25	DBF4B
		HDAC11	PCP4L1
		RTKN	TMPRSS6
		ZNF763	HSPA13
		DENND4B	LOC102725451///TPTEP1
		IDH3G	WFDC6
		REXO1	DOCK10
		CASC10	KCNJ15
		PATZ1	SPRY4
		DNPEP	LINC00673///LINC00511
		ZYX	SLC25A18
		LLGL1	EPN2-IT1///EPN2
		CRYL1	TPD52L1
		GNB2	MYLK
		NOP9	SLC23A1
		TRAPPC12	LOC101928716
		TNFAIP8L3	NLGN1
		LKAAEAR1	PPM1D
		MYPN	RARG
		CTAG1B	VEZF1
		PEMT	MGAT2
		TSPYL6	ALOX12P2
		TRAF2	CHST10
		ZC3H18	DNAH14
		ZFYVE19	CYP2U1
		F8A3	LOC100507855///AK4
		RAD21L1	LINC00997
		SH3BGRL3	COLGALT2
		SLC29A3	RNF144A-AS1
		LOC728743	CDC42BPA
		NAALADL1	HMGA2
		TSC2	FAAH
		LDOC1	BLOC1S5-TXNDC5///TXNDC5
		ADRA1B	HK2
		YIPF2	PPP1R13L
		FUOM	TMTC4
		IGHMBP2	POLB
		ELK1	CDS1
		FGFR1	ZBTB7C
		HSF4	NSDHL
		SMPD1	GTF2H2C_2///GTF2H2C///GTF2H2B///GTF2H2
		LAMTOR1	ATP8B3
		BCL2L14	PRSS16
		PRRT1	RPH3AL
		SCO2	ME2
		CDC34	SLC2A3
		POLR3H	SAA2///SAA1
		FAM3A	FNIP2
		SUOX	TRMT44
		PDDC1	ITPK1
		TM9SF1	TROVE2
		BSG	CBFB
		NECTIN2	EPHB3
		ADAM15	TF
		SLC26A6	TDRD7
		FAM43A	EPHA1
		IL21R	CHI3L1
		LDOC1L	RIPK2
		B3GALT4	EXOSC7///CLEC3B
		RAB35	TRIM38
		USP5	OR7E156P
		SLC35E4	ZNF696
		GSTT2B	TBX2
		SGF29	SHROOM3
		ELOF1	MAP4K4
		HSPG2	EPB41L3
		C12orf10	IDH2
		STK11IP	ACVR1B
		APEX2	APH1B
		TRIM28	CYP21A1P///CYP21A2
		HHLA2	PXMP2
		MIR564	DSTYK
		TP53I3	EID2B
		DUSP15	C4orf46
		CTIF	WDCP
		BCAS4	CERS3
		C7orf43	CDK4
		SBF1P1	BBS9
		KPTN	STAG3
		PCK2	DCLRE1B
		TOX2	KIF14
		TRIM35	C17orf51
		OLMALINC	MSN
		SNORD64	FOXN1
		ZNF581	PERM1
		SLC10A3	PPM1L
		GMIP	SPINT2
		DESI1	HPS5
		ADCK1	LOC100505549
		SNCB	GTF2H2C///GTF2H2B///GTF2H2
		KRTAP1-5	UBIAD1
		CHKB	MIR4680///PDCD4
		TBCD	CEP41
		DBNL	LOC102725213///LOC100507387///FAM153A///FAM153B
		MZT2A	LYPD1
		ABTB1	MB
		RGS14	ESRRG
		KIAA0556	ATP6V1C1
		ARAP1	PEX11A
		BCS1L	RRBP1
		LOC643802	RAB26
		NFKB2	RNF112
		ABHD14B	KANK4
		SLC12A4	UBXN8
		ATP6V0D1	NIN
		NT5DC2	DUOX2
		FAM127A	ZNF117
		KCNG2	STX3
		POLDIP3	TRIM27
		ENKD1	TCEA3
		SFRP2	OBP2A
		PEF1	RAP2B
		SPEG	TNS4
		TMEM129	ADAMTS15
		HYAL2	CAPN6
		RNU4ATAC	LOC101929726
		AHDC1	AMMECR1L
		FBXO46	FASN
		CDH11	CSRNP2
		TSSC2	MAB21L3
		FBRSL1	CXCL1
		MED22	GJB4
		DCAF15	GPR85
		EPHX1	CHDH
		TMEM187	CUEDC1
		PYM1	PIGM
		RNF25	ATP2C2
		PELI3	NET1
		TBC1D20	CTSZ
		TYMP	IPPK
		TCTN2	FAM118B
		TSPAN17	LOC101929133
		NAGPA	CTSV
		CABIN1	CMYA5
		GBGT1	ZC3HC1
		NAA38	RB1
		PCGF1	WBP11
		RRAGA	GATM
		MAFF	INVS
		GTPBP1	ABCD1
		TMUB1	PNPLA5
		CAPN15	EFHC2
		HOXD11	UBE2Q2L
		VPS51	PKLR
		OGG1	NAP1L2
		OVCA2	MMP7
		CYHR1	SYNE4
		DYNLRB1	CLVS1
		DEDD2	RUNDC3B
		SREBF2	BANCR
		GAMT	ZMAT3
		MFAP2	RTN4
		SORBS3	CTAGE8///CTAGE4///CTAGE9
		PRRC2A	KRT23
		SNORA78	LOC101930363///LOC101928349///LOC100507387///FAM153C///FAM153A///FAM153B
		SIX5	STEAP1B
		SNORD13	LINC00675
		LAMB2	NR4A3
		C19orf24	GRHL2
		TSSC4	ATIC
		HAGH	FUT4
		ZC3H3	C2orf54
		STX10	PIGK
		NACAD	PTCH2
		GIPC1	GPR180
		DOLPP1	ACAA2
		GLTSCR1	ZNF106
		PLA2G6	ZDHHC15
		GNB1L	MLX
		TNS2	SYT11
		POM121L12	S1PR5
		AMDHD2	SPRR4
		LPAR2	UBFD1
		PELP1	AATBC
		SNORA17A	FCGR1B
		HAAO	SRRD
		CLPP	RNF213
		SCG5	LOC101928047
		SH3GL1	GJB1
		PRCC	CDS2
		BMPER	LRRN1
		SGIP1	TRIP13
		SCARNA5	LOC101930400///AKR1C2///AKR1C1
		BCR	KIAA1524
		ANKRD16	FMNL3
		NFKBIL1	LINC01296///DUXAP10
		PRKCB	FUT11
		CPNE7	ZNF322
		MRPL43	AP1M1
		ACVRL1	SPATS2L
		ALG1L	CCDC88A
		CCDC9	PLEKHN1
		MYL5	KRT15
		C8orf58	EIF4E3
		STK11	AKR1C3
		GTF2IRD1	LOC101928634///SNORA67///CD68
		RNF126	CST6
		ATXN7L2	ASAP1
		CARM1	DBF4
		TMEM109	SULT1C2
		FBLL1	SLC25A32
		CORO7	LOC101926921///DAB2
		CLN6	FKBP14
		SLC35C2	RRAGD
		KCTD17	DDC
		RBPMS	FER1L4
		ABCB6	LOC100132731///KIAA1257
		PLEKHF1	TMEM139
		MRPL49	SMPDL3A
		ACTG1P4	ABCB5
		BAK1	FERMT1
		AKNA	GPR39
		UBXN11	PLCXD3
		ANKRD34A	C5orf46
		INAFM1	GPR137B
		GFOD2	ZNF254
		HMGA1	TNPO1
		ARF5	LOC101928817
		BCYRN1	EFNB2
		CDK2AP2	MIR205HG
		ORAI1	RHOQ
		FLYWCH2	TRMT12
		DDX54	MBP
		HOMER3	ZCCHC9
		FGFBP3	CTSA
		EMC10	NXPH3
		MVB12A	LOC102724362
		PTMS	FNIP1
		PLIN3	ASAP3
		YIF1A	RTN3
		FARSA	SPP1
		CDK9	STX2
		CHCHD5	GLI2
		FKRP	KIF13A
		RUVBL2	P2RX7
		SPIRE2	ITM2C
		TEX261	EBP
		TMEM179B	GGH
		SLC37A4	TYMSOS
		CHST15	KCNN2
		BOK	TMEM248
		BRMS1	ADRB1
		INO80E	PDE10A
		SLC25A11	PTK6
		DAPK3	AKR1C1
		MCOLN1	LSAMP
		ALKBH4	ALOX12
		GAA	SYT12
		MRPL41	TFIP11
		PREB	PKDREJ
		IKZF4	LRRC18
		TNFSF12-TNFSF13	SPRED2
		COL1A1	ACE2
		FRAT2	ADPRH
		CHCHD1	RGS6
		SLCO4A1	RNASE4
		LOC101927855	SDE2
		GPR4	PKMYT1
		ALG1	ANO1
		SYN1	CMTM1
		ABCF3	KRT2
		SLC25A28	MAP3K13
		MYO18A	C8orf46
		ACADS	SRI
		UBQLN3	M6PR
		SSH3	PTPN9
		PTDSS2	GAPDHS
		SNORD42B	NAV1
		TRAPPC2L	APMAP
		PIAS3	ABCC4
		MIR345	LOC93429
		ATG101	RNF141
		ATPAF2	PRDX2
		ARRB2	LOC101928000
		USP19	PARVA
		MRPS12	UMAD1
		LINC00116	TMPO-AS1
		ALDH4A1	CNDP2
		ERI3	RCAN2
		ARMC7	CD300LF
		HRAS	CYP3A43
		RHOF	RNF216
		MAPK8IP1	EPHX2
		LMF2	DEPDC1
		PCED1A	OLFM4
		DNAJC5	RNFT2
		TBC1D10A	SH2B3
		WIPI2	LOC101928277
		TMEM185A	BSPRY
		MIR611	ORC6
		PC	PARD3
		RHBDD3	ZNF746
		ALKBH6	ITGB1BP1
		BANF1	MARVELD2
		DHX30	CNKSR1
		NCAPH2	KLC3
		SNORA11	SLC9A2
		ZNF511	SH3YL1
		NRF1	RHEBL1
		POLRMT	FOXF2
		SLC27A4	CFAP45
		VPS16	GPAT4
		HOXC11	GJB5
		COG8	MEF2D
		IDUA	GATA3-AS1
		MID1IP1	OTUB2
		CD248	LOC102724017
		ZNF513	CLEC4F
		MMP23B	COG2
		ECSIT	SKA2
		KATNB1	GLUD2
		FAM212B	LYPD8
		TAF1C	VDR
		TRIM32	LOC100506691
		TOLLIP	TMEM55A
		NKIRAS2	ABHD2
		DEFB116	LVRN
		PCBP4	GLRX
		SLC27A1	CD1A
		NDUFS2	LOC100130357
		HHLA3	GSG2
		FXR2	GJB3
		CCDC106	KRTAP13-1
		CCDC124	ACTR8
		KLHL21	CKLF
		BABAM1	ZNF789
		TMEM104	LEP
		HERC2	COBLL1
		CRABP2	DIO3
		MPV17L2	EHD4
		APEH	ENTHD1
		PLEKHM2	DHRS7
		TRMT61A	HJURP
		AGAP3	THEM4
		PRCD	NACC2
		TRAPPC6A	PTRH2
		C19orf43	ZNF275
		TSC22D4	PRKCE
		CISD3	STAP2
		ELOVL1	OAS2
		ADRM1	KIAA1755
		MAP1A	FRMPD1
		PROSER3	CA14
		SSBP3	KLHDC10
		CNTROB	DOPEY2
		MICAL1	SORT1
		LRFN4	SGTB
		FAM131A	SOX30
		WDR18	TMEM116
		RBBP8NL	SEC14L4
		PPP2R5D	TPRG1
		PTPRA	CCNB1
		FIBP	CFAP70
		TRIM65	FN1
		F2	LINC00950
		RABEP2	DPH3
		FOXC2	USP3
		IKBKE	PRLR
		DGAT1	LOC283194
		FBXO17	RAB7A
		SCAMP3	CLSTN3
		ERCC1	LRRC10B
		SNX11	ELOVL5
		MIR658	C11orf96
		NT5M	SNORA29///TCP1
		YDJC	RGS9BP
		WDTC1	GOLM1
		KLF15	SAA2-SAA4///SAA2///SAA1
		SSR4	CHEK1
		POTEE	HCN3
		DCTN1	TPST1
		ACOX3	BCAM
		GPR176	FAM160A1
		FGG	CISH
		MRPL54	CDH19
		EMC9	ATP6V1C2
		COL13A1	ANKS6
		CCHCR1	EDN1
		SPG7	BMP2
		TMEM214	RAD18
		SLC16A2	CDC14B
		APBB1IP	TRAF6
		VASP	MAGED2
		CTSD	KIRREL
		MCAT	ENDOU
		SIGMAR1	CORO1C
		DOCK6	PFDN4
		ANO8	TIMP1
		SORCS2	LOC653602///FAM84A
		VPREB3	TNFRSF14
		RNF215	MKL2
		CHST1	CD44
		ZNF598	IDI1
		IFRD2	ANKRD65
		ZNF653	TBC1D31
		PIH1D1	TYRO3
		TIMM17B	ARHGEF5
		ABHD14A	TFEC
		NR2F6	MRPL44
		RHOC	MELK
		ILK	BPGM
		TCTA	STX19
		HTR1E	PDXP///SH3BP1
		UBA1	CHI3L2
		DKK3	FAM91A1
		ASB5	REEP1
		TCF7L1	PDE6D
		SGTA	ZDHHC3
		VPS4A	TMEM65
		DPM2	HBG2///HBG1
		RASSF1	HEPN1///HEPACAM
		DXO	DOCK7
		FAHD2A	THEMIS2
		MUS81	RAB27B
		ZNF74	IL20RB
		PHF12	HIP1
		HECTD3	UBA2
		LRCH4	NFYA
		ZSCAN22	AIM1L
		LTBP3	ALAS2
		ZDHHC9	ABCC8
		METRNL	PAK6
		DPH1	RAB3IP
		MIR129-2	TEAD1
		ABCA2	PNO1
		KLHL26	PITPNM3
		DCTN3	CEP97
		RSG1	S100P
		ARHGAP1	FZD10
		MRPS34	SRGAP2C///SRGAP2B///SRGAP2
		MAP2K2	LOXL1-AS1
		FZD2	NXPE3
		ARFGAP2	CES3
		TSTA3	MYZAP
		ANKRD9	FXYD5
		TOR4A	ADSL
		HYI	LYRM4
		TP53	MAGI2-AS3
		SLC6A9	SGCB
		CHST7	RASSF10
		RHBDD2	LOC102724788///PRODH
		TMEM63A	HPS3
		SNORA57	DNMBP
		RMRP	MRM2
		ZNRD1	MIR1247///DIO3OS
		BBS1	PCDHGA1///PCDHGA2///PCDHGA3///PCDHGA4///PCDHGA5///PCDHGA6///PCDHGA7///PCDHGA9///PCDHGA10///PCDHGA11///PCDHGB1///PCDHGB2///PCDHGB3///PCDHGB5///PCDHGB6///PCDHGB7///PCDHGC4///PCDHGC5///PCDHGA12///PCDHGA8///PCDHGB4///PCDHGC3
		ZSWIM4	MCPH1
		ST7-AS1	TRIM37
		CACNA1C	LOC101927792
		H1FX	PFKM
		PRAC2	TSEN15
		SEMA6B	FAM102B
		WDR6	CCDC6
		BRE	FEN1
		OR7A5	TGFA
		PPARD	MMP14
		RNF126P1	GNS
		CRIP1	ETV1
		FBXL18	KIF2C
		COL6A3	SUPT7L
		ANXA11	SLC2A13
		OCA2	AGAP11
		DRD4	CARD8
		ZC3H7B	TDRD5
		GMPPB	STAR
		SNN	TXNDC12
		SERTAD1	MAD2L1
		WASH7P	LNX1
		THNSL2	SHC1
		RPS9	NECTIN3
		ARHGAP40	FOXN3
		GPR17	RHOBTB2
		TGM6	MYH14
		DPAGT1	RNF39
		ERBB3	NAT8L
		TDRD1	DPYSL4
		P3H3	PLA1A
		SLC25A10	PAPD7
		KCND1	MPC1
		HCN4	MXI1
		VWCE	SLC6A10PB///SLC6A10P///SLC6A8
		ATP6V0B	DKK2
		ZNF821	WSCD2
		SLC25A39	C9orf47
		LUM	CPEB1
		XRCC3	CDCA5
		DCXR	TXNRD1
		MTX1	EDA
		DPF2	PARVB
		CLIP2	IRX4
		ALPK2	NUDCD1
		MIR130A	WDR12
		DLG4	PDHA1
		BSCL2	PEX7
		FMO3	LOC101930322///ABCC6
		RCC1L	PCNX4
		LRRC75B	HSDL2
		ATP5G2	PMEL
		ATP13A1	ZSCAN21
		MIRLET7I	ZNF493
		ATG13	MSMB
		C9orf142	POF1B
		DDX28	ERVMER61-1
		C19orf70	ZNF3
		PRPF6	SNCAIP
		C22orf15	SETDB1
		F8A2	CC2D1B
		CLIP3	C6orf132
		ASMTL	FAM49B
		LYPLA2	TAF1A
		PICK1	PPP1R13B
		NSUN5	MYO5C
		ANKRD33	MC1R
		RNF122	SLC15A1
		RPS6KB2	AZGP1P1///AZGP1
		GSTM4	TPTEP1
		AES	C2CD2
		POMT1	STAT1
		PISD	PCDH19
		ABCA7	LOC100505774
		MPP2	SAMD9
		ZNF781	UTP18
		ABHD8	C2orf15
		RGP1	CYP2E1
		EXTL3	GID4
		RNF187	KDELR2
		ATG4B	TLCD1
		HTT	CHCHD3
		EGFL7	N4BP3
		RBMY2FP	MIR1204///PVT1
		STK35	IAH1
		C11orf31	ARF4
		TTLL12	ERN2
		PPT2	BBS5
		HIST1H4K	TPM3
		PPOX	C1orf116
		RHOD	MIR4467///LRWD1
		HSPA12B	PSAP
		PHLDB3	ATP6V1B2
		C1orf198	LOC646778
		SLC22A18	SLC46A2
		SNORA80E	MCCC1
		RELL2	RCL1
		CABLES2	DHRS3
		RITA1	TOR1AIP1
		SPOCD1	SLC22A31
		MAVS	MAPRE2
		HSD3B7	LOC101928284
		IL17RA	CCDC167
		IFI27L2	LOC100996693///SPEG
		NFIC	NOTCH3
		PAM16	44448
		RNASEH2C	LOC100507194
		NPY	VCPIP1
		FAM177A1	CNST
		KLHL17	CDC6
		STK25	SLC44A5
		AIFM2	MMP28
		TBC1D26	RGS12
		PACSIN3	LOC101930279///FLJ42351
		DDX11	PLEKHA1
		STX1A	TRABD2B
		COMMD5	HADH
		DAG1	OVOL1
		MORN4	ST6GALNAC3
		SF3B5	LOC339803
		NLE1	KRT75
		SNORD12C	FAM101B
		PNPLA2	LOC284023
		TIGD5	LOC100287290
		PIK3IP1	BAHCC1
		PODNL1	MX2
		DPH7	LRRIQ3
		PLPPR2	ARHGEF19
		CD151	MRVI1
		NCS1	RCAN1
		VSIG10L	SLC14A1
		RER1	ZC3H13
		C1GALT1C1	GCFC2
		LRP1	FMO5
		RNU1-1	DPY19L2P3
		APRT	NIP7
		SNORA59B	PRAMEF12
		FOXA2	AATF
		SPATC1L	TMEM126B
		UBE2J2	CYP4F22
		KAT8	EMILIN3
		LMNA	ADGRD1
		SAT2	EFNB1
		QTRT1	GPR75
		RAMP1	IL1RAP
		DNAAF3	SHC4
		HSF1	PARP9
		MRPL55	HID1
		RPL10L	RASSF7
		IKBKG	IDH1
		RPAP1	LOC101926934
		PANK4	MIR6773///ESRP2
		MCF2	AK7
		ZNF571	NSL1
		PCDH18	GRK4
		NAGK	KLHDC4
		LINC00863	NCALD
		MAN2C1	SNCG
		LILRA5	FADD
		TMEM114	GLI1
		NUDT8	SLC26A9
		HAX1	MUCL1
		IGSF8	HIF3A
		POLR2L	PEX3
		SERINC2	CACNB4
		DUS3L	RPS27L
		CFAP61	VMP1
		LRRC20	AKAP1
		ADAMTS7	SHH
		SLC16A5	NEDD4L
		HOXA7	GNL3L
		CC2D1A	LRPAP1
		RAD9A	DTX3L
		MOGS	PERP
		B3GNTL1	SOX21-AS1
		KCTD13	POU3F2
		ATP13A2	LY6G6C
		TMEM184B	NMNAT2
		CPNE2	GAB2
		MRPL12	SULT1E1
		MAL	LOC100505498///TEX41
		SNORD95	ALDH3B2
		PPDPF	KLHL15
		RFX2	DFFB
		NAPRT	FAM84A
		FAM183CP	CTAGE8///CTAGE4///CTAGE9///CTAGE15
		KCTD2	LOC105375640
		CRYBA4	FRY
		CALY	CYP2C18
		CCDC28B	TMEM189-UBE2V1///TMEM189///UBE2V2///UBE2V1
		PRADC1	ZFX
		UBOX5	MLANA
		FBXL6	PGK1
		DPP3	DLGAP1-AS1
		SETD1B	ENPP3
		HS3ST2	FAM234B
		ATN1	SPNS2
		MBD6	LIMS4///LIMS3///LIMS1
		TKT	MINPP1
		FBXO10	MPHOSPH9
		UQCC3	C11orf80
		KLHL28	ZNF496
		MMP23A	GLE1
		HLA-E	C3orf38
		TIRAP	RAB8B
		CCDC107	RXRG
		SAMD1	COL17A1
		LRRC8E	WDR36
		TMED1	THSD7B
		ARRB1	CLCNKB///CLCNKA
		SGSH	ZNF626
		TMEM120B	XKRX
		ABHD12	MS4A7
		AKR7A2	NES
		SNX8	HBD
		TSEN54	SYPL2
		JMJD4	SPATA6L
		C12orf57	ZFAND3
		NUDT10	UGCG
		MYO16	SRGAP1
		LRP5	EPN3
		RADIL	HACD2
		DCHS1	EP400NL
		TNFSF12	LOC101930322///ABCC6P2///ABCC6P1///ABCC6
		LCAT	TSPAN3
		FANCG	LINC01234
		CD79B	EFS
		NDUFB4	CD99L2
		MPP3	LOC101929500///CRIM1
		CCDC103	RTTN
		TEAD2	PLK1
		VPS26B	TRIB3
		VEGFC	SEC61A2
		BLVRB	CLCA4
		ROBO3	MAFG
		C19orf54	DDIT3
		C17orf107	CPPED1
		TFAP4	KIAA0196
		SNORD35B	GLIS3-AS1
		C17orf49	PNLIPRP3
		FLNA	MBOAT2
		NEURL2	LOC642852
		FAHD2B	GRTP1
		TUBG1	XPR1
		PKN3	ZNF436
		PTGDR2	PRRG1
		PTPRCAP	TP63
		SLC48A1	ASPM
		SV2A	NDRG3
		C9orf69	GPR157
		SNORD16	RBM33
		MISP3	BBOX1
		SEMA4B	GALNT2
		PCYOX1L	RBP2
		HDHD3	USP11
		FIS1	LOC101930114
		TAPBP	CAPRIN1
		DUS1L	SOX9-AS1
		KHK	TMEM40
		PASK	LOC340357
		COMT	LINC-PINT
		WDR25	CKS2
		CREB3	UHRF1
		MOS	WBSCR17
		H2AFJ	PLTP
		FLII	MCM10
		PPIAL4G	NTN4
		FTH1P3	AAED1
		FCGRT	CRB3
		FHOD1	AP3M2
		FLJ20021	EXO1
		CLPTM1	PMP22
		CELSR2	POLR1B
		GIT1	ERVW-1
		DCAKD	CSNK1D
		UCHL1	NUP160
		SLC9A1	LRP2
		TFEB	LSM10
		PRMT7	MROH7
		ITFG2	ZNF394
		C19orf52	FOXRED2
		NUDT11	LOC389834
		C3orf18	FCGR2A
		C16orf70	E2F1
		HOXC10	ULK1
		TPBG	KIF26B
		CHST2	CLCN3
		SLC22A17	CTSS
		MAP4K2	IGF1R
		CBY1	SDC4
		SALL2	MPPED1
		TPST2	PAWR
		POLD2	YBX1
		RAB24	SKA1
		ZNF205-AS1	POMP
		CACNB3	SPRY4-IT1
		OBSL1	VAC14
		PTK7	CSPG4
		ANXA6	VLDLR
		RUNX1	TP73
		PLEKHG2	LOC100129129
		MT1E	PLEKHA8P1
		TMEM63B	TMEM231
		SLC2A11	C10orf2
		C3orf79	DUSP3
		RNU11	AGAP1
		ZC3H12A	PANK2
		TMEM107	CLYBL
		KRT34	VAT1
		ROGDI	LOC283713///OTUD7A
		TSPAN14	CNP
		C20orf196	ABI2
		MAP3K14	PPM1J
		OTUD5	CAPNS2
		TMEM253	COMMD10
		PRUNE2	CHMP4C
		MXD3	SDC1
		ZC4H2	GPR87
		SIVA1	FAM126A
		SELENBP1	CASK
		NFIX	SLC29A2
		MOV10	MFN2
		TMEM127	PHF20L1
		NINJ1	ATP13A4
		BTD	RPS10-NUDT3///NUDT3
		HM13	EPM2A
		SCRIB	MEF2C
		LYRM9	BICDL1
		SNORD46	CLIC6
		NUMA1	PTGER3
		PRR16	BCL11A
		ICOSLG	DYRK2
		SLC2A5	ZWINT
		ALB	VN1R1
		HIGD2B	EPB41
		FEZ1	MGAT4B
		RILPL2	C1orf106
		TRIP6	RASAL1
		GTF3C5	HEATR3
		IL4R	RRP15
		GGA1	DYRK3
		HEXDC	FBXL14
		SNORD35A	LAMC1
		ETFB	CPA3
		RPPH1	LY96
		PYCRL	CREM
		PRICKLE3	SART1
		TNFSF15	USP9X
		FAM160A2	MAPRE1
		DTX3	PLEKHA5
		TACR2	FCHSD2
		IKZF3	ZNF793
		CA11	ELOVL2
		PSENEN	SOWAHC
		LINC00919	MSC-AS1
		MIR320A	LOC101928635///ALDH1A2
			NLRP1
			DRAM1
			CAMK1D
			NGEF
			MSRB2
			GJC1
			CLDN1
			SYT14
			TMEM60
			KIF20A
			GSE1
			KL
			ACOT1///ACOT2
			BTBD11
			FAT3
			LASP1
			MYL12A
			HAUS2
			ERI1
			TNFRSF18
			ACADVL
			AMD1
			PNPLA1
			CKMT1A///CKMT1B
			CLDN3
			SRA1
			SNRPD1
			FAM57A
			SACS
			SERPINE1
			LOC101927820
			SNX25
			GALC
			ZNF497
			LOC100996760
			PLAUR
			GPC6
			LRP8
			IRS2
			EMC8
			KLF7
			RNF166
			LINC00853
			SOX13
			CAMKK1
			TICRR
			DDOST
			TPTE2P5
			SNX30
			C9orf24
			TANGO6
			SLC23A3///NHEJ1
			SUSD4
			TBC1D1
			TEX35
			GNA13
			MIR6734///ELOVL1
			ARHGEF2
			TPM2
			SLC6A14
			DUSP6
			PPID
			RGS1
			GNPTAB
			FKBP10
			CACNB2
			HS2ST1
			RPS6KC1
			MED14
			SH2D2A
			LINC01549
			SCG2
			GTF2H1
			CDKL2
			POT1
			HACL1
			PRKCDBP
			CPN1
			FAM83F
			UGT1A3///UGT1A1///UGT1A4///UGT1A9///UGT1A5///UGT1A6///UGT1A7///UGT1A8///UGT1A10
			NARF
			SLC31A2
			SIGLEC7
			PPHLN1
			SEZ6L2
			LOC100129516
			ANKRD33B
			ANGPTL6
			HOXA11
			RBM18
			DBI
			OPLAH
			GZF1
			CEP85L
			ST3GAL4-AS1
			ACAD8
			TPK1
			TJP2
			TMEM170A
			NBR1
			SP2-AS1
			SMAD2
			CTSG
			GPLD1
			SPC25
			ST3GAL6
			SND1
			AK3
			RASL12
			ATP1B1
			ADO
			TSPAN13
			NFKBIB
			SVIL
			C5orf30
			CDK12
			TM7SF3
			PGBD4
			YKT6
			NEK2
			ITPKB
			SYT17
			COG5
			SUMF1
			TMCC3
			MYCL
			AKAP13
			RLIM
			TRMT1L
			TGFBRAP1
			BBIP1
			PACSIN2
			IGSF3
			PTPRK
			KSR2
			C16orf95
			PPP1R14A
			ATP8B1
			RNF115
			HEATR6
			IGSF1
			HOXD13
			JAKMIP3
			EPHA5-AS1
			CDCA3
			RBM12B
			LSM5
			FZD1
			PTPN18
			DSCC1
			MESDC2
			SAP30L
			AEBP1
			HRASLS5
			IFNAR2
			LCAL1
			CMSS1
			KIAA1586
			ITGA4
			SRD5A3-AS1
			DSN1
			HRK
			ZZZ3
			APOM
			C6orf163
			PGA4///PGA3///PGA5
			SLC30A6
			CPQ
			ELN
			GRB10
			CAPN12
			CXCL13
			POLK
			ACAA1
			GLDC
			CA5BP1///CA5B
			TRIM7
			INPP4A
			CGGBP1
			CISD2
			CMTM3
			WISP1
			C5orf22
			ST14
			CS
			MMP13
			DHODH
			HOXC13
			TMX4
			RMND1
			GAS7
			BEST4
			RAB11FIP3
			DCAF13
			B4GALT5
			UGGT1
			VPS33A
			IGH
			FXR1
			LINC00592
			FER
			TXNIP
			LOC101926963
			PDE4D
			USP2
			GJA1
			CBX2
			KRT18
			LYRM4-AS1
			AHSP
			LOC101930241///ARHGEF4
			CCNE2
			ALOXE3
			LOC102724532///SP2-AS1
			ECHDC3
			ETFDH
			BNIPL///C1orf56
			LOC101929219///C1orf186
			LETM2
			TP53BP2
			LOC101928589///TMEM164
			C18orf54
			SLC15A3
			MEGF11
			LOC145783///ZNF280D
			LFNG
			TMEM97
			FCER1A
			PDIA3
			NLK
			ST20
			NCAPH
[truncated: 1,920 more rows]
