# Supplementary material for: MrgprF acts as a tumor suppressor in cutaneous melanoma by restraining PI3K/Akt signaling
Source: Signal Transduct Target Ther. 2022 May 4;7:147. doi: 10.1038/s41392-022-00945-9 (PMC9065076; doi:10.1038/s41392-022-00945-9)
Supplement: Supplementary file 3 — Dataset 2 [file 41392_2022_945_MOESM3_ESM.xlsx]

## Sheet: SheetName
Table S9. The correlation between MRGPRF expression and GDSC drug sensitivity in pan-cancer
symbol	drug	cor	fdr	entrez
MRGPRF	(5Z)-7-Oxozeaenol	-0.00961544	0.851434	116535
MRGPRF	17-AAG	-0.048746	0.205323	116535
MRGPRF	5-Fluorouracil	0.0875898	0.0159987	116535
MRGPRF	681640	0.045637	0.45268	116535
MRGPRF	A-443654	0.00771901	0.978447	116535
MRGPRF	A-770041	-0.0265121	0.782788	116535
MRGPRF	AC220	-0.00920506	0.887752	116535
MRGPRF	AG-014699	-0.0404077	0.359379	116535
MRGPRF	AICAR	0.0383521	0.361414	116535
MRGPRF	AKT inhibitor VIII	0.0317111	0.514497	116535
MRGPRF	AMG-706	-0.13624	0.00409354	116535
MRGPRF	AP-24534	-0.12252	0.00142806	116535
MRGPRF	AR-42	0.0464902	0.211056	116535
MRGPRF	AS601245	0.0211817	0.736067	116535
MRGPRF	AS605240	0.0896825	0.0255159	116535
MRGPRF	AT-7519	0.116263	0.000977063	116535
MRGPRF	ATRA	-0.0389848	0.445552	116535
MRGPRF	AUY922	0.0460949	0.378765	116535
MRGPRF	AZ628	-0.0903929	0.206502	116535
MRGPRF	AZD6482	-0.0375447	0.440828	116535
MRGPRF	AZD7762	-0.0489929	0.23862	116535
MRGPRF	AZD8055	-0.00887307	0.847242	116535
MRGPRF	Afatinib	0.0901712	0.0133464	116535
MRGPRF	Axitinib	-0.162524	0.000132068	116535
MRGPRF	BAY 61-3606	0.00823111	0.866589	116535
MRGPRF	BEZ235	-0.0580899	0.218832	116535
MRGPRF	BHG712	0.0485586	0.194959	116535
MRGPRF	BI-2536	0.0512552	0.642295	116535
MRGPRF	BIRB 0796	0.00791821	0.899701	116535
MRGPRF	BIX02189	-0.0250565	0.525364	116535
MRGPRF	BMS-509744	-0.0708813	0.434721	116535
MRGPRF	BMS-536924	0.00657619	0.94646	116535
MRGPRF	BMS-708163	0.031601	0.458518	116535
MRGPRF	BMS-754807	0.00442886	0.952391	116535
MRGPRF	BMS345541	0.0798029	0.027041	116535
MRGPRF	BX-795	-0.0705511	0.106357	116535
MRGPRF	BX-912	-0.00914684	0.819185	116535
MRGPRF	Belinostat	0.0557737	0.14264	116535
MRGPRF	Bexarotene	-0.0213257	0.813879	116535
MRGPRF	Bicalutamide	0.00222238	0.970197	116535
MRGPRF	Bleomycin	0.0394048	0.493489	116535
MRGPRF	Bleomycin (50 uM)	-0.0298369	0.439182	116535
MRGPRF	Bortezomib	-0.0556024	0.502439	116535
MRGPRF	Bosutinib	0.0146647	0.824582	116535
MRGPRF	Bryostatin 1	0.0322883	0.563925	116535
MRGPRF	CAL-101	0.0327592	0.416964	116535
MRGPRF	CAY10603	0.0420458	0.261061	116535
MRGPRF	CCT007093	-0.0168059	0.741586	116535
MRGPRF	CCT018159	0.028795	0.607452	116535
MRGPRF	CEP-701	-0.0392228	0.359361	116535
MRGPRF	CGP-082996	-0.00271634	0.985832	116535
MRGPRF	CGP-60474	-0.0324815	0.741542	116535
MRGPRF	CH5424802	0.0262895	0.694231	116535
MRGPRF	CHIR-99021	-0.0710349	0.0612137	116535
MRGPRF	CI-1040	0.0426869	0.349315	116535
MRGPRF	CMK	-0.00405816	0.979433	116535
MRGPRF	CP466722	0.0376763	0.318221	116535
MRGPRF	CP724714	0.0159887	0.807979	116535
MRGPRF	CUDC-101	0.0516504	0.172379	116535
MRGPRF	CX-5461	0.0574734	0.125284	116535
MRGPRF	Camptothecin	-0.0298944	0.537402	116535
MRGPRF	Cetuximab	0.027762	0.528912	116535
MRGPRF	Cisplatin	-0.0222124	0.692345	116535
MRGPRF	Crizotinib	-0.0509375	0.737295	116535
MRGPRF	Cyclopamine	-0.0893739	0.352053	116535
MRGPRF	Cytarabine	-0.0552001	0.263274	116535
MRGPRF	DMOG	0.00969255	0.864114	116535
MRGPRF	Dabrafenib	0.0888657	0.0285183	116535
MRGPRF	Dasatinib	-0.0968617	0.138191	116535
MRGPRF	Docetaxel	-0.035422	0.367436	116535
MRGPRF	Doxorubicin	0.03205	0.641407	116535
MRGPRF	EHT 1864	-0.0613814	0.308561	116535
MRGPRF	EKB-569	0.0949449	0.0135249	116535
MRGPRF	EX-527	0.0345732	0.753415	116535
MRGPRF	Elesclomol	-0.0242379	0.623721	116535
MRGPRF	Embelin	0.0501876	0.381191	116535
MRGPRF	Epothilone B	0.0872667	0.0613188	116535
MRGPRF	Erlotinib	-0.00862491	0.922315	116535
MRGPRF	Etoposide	0.0365106	0.468418	116535
MRGPRF	FH535	0.0437393	0.373751	116535
MRGPRF	FK866	0.00258761	0.951666	116535
MRGPRF	FMK	0.0160919	0.845142	116535
MRGPRF	FR-180204	0.0517833	0.306742	116535
MRGPRF	FTI-277	-0.0551677	0.188539	116535
MRGPRF	Foretinib	-0.00392606	0.939029	116535
MRGPRF	GDC0449	0.0213912	0.8566	116535
MRGPRF	GDC0941	-0.0128576	0.856325	116535
MRGPRF	GNF-2	0.00296002	0.994857	116535
MRGPRF	GSK-650394	-0.000766006	0.993556	116535
MRGPRF	GSK1070916	0.052911	0.163272	116535
MRGPRF	GSK1904529A	0.0150352	0.781165	116535
MRGPRF	GSK2126458	0.0448632	0.249202	116535
MRGPRF	GSK269962A	-0.0894965	0.0404074	116535
MRGPRF	GSK429286A	-0.020479	0.66347	116535
MRGPRF	GSK690693	0.0271865	0.495585	116535
MRGPRF	GW 441756	-0.0367753	0.855967	116535
MRGPRF	GW-2580	0.0274499	0.952134	116535
MRGPRF	GW843682X	0.0652748	0.463075	116535
MRGPRF	Gefitinib	0.0526143	0.20903	116535
MRGPRF	Gemcitabine	0.0702373	0.130516	116535
MRGPRF	Genentech Cpd 10	0.0664652	0.0746257	116535
MRGPRF	HG-5-113-01	0.0257655	0.759519	116535
MRGPRF	HG-5-88-01	0.0348875	0.837656	116535
MRGPRF	HG-6-64-1	-0.0556133	0.236157	116535
MRGPRF	I-BET-762	0.0345635	0.34919	116535
MRGPRF	IOX2	-0.0726407	0.169755	116535
MRGPRF	IPA-3	0.0688181	0.0807639	116535
MRGPRF	Imatinib	-0.12622	0.185623	116535
MRGPRF	Ispinesib Mesylate	0.117983	0.000969887	116535
MRGPRF	JNJ-26854165	-0.00564801	0.934658	116535
MRGPRF	JNK Inhibitor VIII	0.0173331	0.716321	116535
MRGPRF	JNK-9L	0.0503144	0.360148	116535
MRGPRF	JQ1	0.0204139	0.670283	116535
MRGPRF	JQ12	0.0437661	0.426081	116535
MRGPRF	JW-7-24-1	0.0298083	0.437462	116535
MRGPRF	JW-7-52-1	-0.000535131	0.997272	116535
MRGPRF	KIN001-055	0.0647525	0.242065	116535
MRGPRF	KIN001-102	0.0659307	0.0683531	116535
MRGPRF	KIN001-135	-0.142545	0.0944931	116535
MRGPRF	KIN001-236	0.0196263	0.632488	116535
MRGPRF	KIN001-244	0.0337045	0.388286	116535
MRGPRF	KIN001-260	0.0315153	0.417152	116535
MRGPRF	KIN001-266	0.0717673	0.111922	116535
MRGPRF	KIN001-270	0.0103736	0.826109	116535
MRGPRF	KU-55933	0.00293974	0.975467	116535
MRGPRF	LAQ824	0.0677495	0.0875744	116535
MRGPRF	LFM-A13	-0.0756121	0.110522	116535
MRGPRF	LY317615	0.0703918	0.0949811	116535
MRGPRF	Lapatinib	-0.010981	0.879717	116535
MRGPRF	Lenalidomide	-0.0229702	0.802311	116535
MRGPRF	Linifanib	-0.0191426	0.758317	116535
MRGPRF	Lisitinib	-0.0203696	0.791114	116535
MRGPRF	MG-132	-0.0924317	0.249339	116535
MRGPRF	MK-2206	-0.0224564	0.701578	116535
MRGPRF	MLN4924	0.0311287	0.61199	116535
MRGPRF	MP470	-0.00959644	0.853083	116535
MRGPRF	MPS-1-IN-1	0.0783432	0.0365305	116535
MRGPRF	MS-275	0.0364248	0.698489	116535
MRGPRF	Masitinib	0.0175218	0.67892	116535
MRGPRF	Methotrexate	0.0124641	0.765209	116535
MRGPRF	Midostaurin	-0.143478	0.000301914	116535
MRGPRF	Mitomycin C	0.11638	0.00759791	116535
MRGPRF	NG-25	0.0232671	0.553815	116535
MRGPRF	NPK76-II-72-1	0.056457	0.118243	116535
MRGPRF	NSC-207895	0.0718253	0.0906401	116535
MRGPRF	NSC-87877	0.0483118	0.383921	116535
MRGPRF	NU-7441	-0.0112626	0.913976	116535
MRGPRF	Navitoclax	0.047787	0.217425	116535
MRGPRF	Nilotinib	-0.0307594	0.582885	116535
MRGPRF	Nutlin-3a (-)	-0.0816984	0.0638961	116535
MRGPRF	OSI-027	0.0772284	0.0334091	116535
MRGPRF	OSI-930	0.0165975	0.705276	116535
MRGPRF	OSU-03012	0.0549168	0.255908	116535
MRGPRF	Obatoclax Mesylate	0.0678513	0.133383	116535
MRGPRF	Olaparib	-0.0152368	0.762886	116535
MRGPRF	PAC-1	0.0620604	0.138197	116535
MRGPRF	PD-0325901	0.0531382	0.19522	116535
MRGPRF	PD-0332991	-0.0328229	0.586167	116535
MRGPRF	PD-173074	-0.141416	0.0146668	116535
MRGPRF	PF-4708671	0.0308842	0.782323	116535
MRGPRF	PF-562271	0.0204636	0.750541	116535
MRGPRF	PFI-1	0.0153731	0.790104	116535
MRGPRF	PHA-665752	-0.0317844	0.846891	116535
MRGPRF	PHA-793887	0.0819431	0.0207206	116535
MRGPRF	PI-103	0.0281795	0.469471	116535
MRGPRF	PIK-93	0.00986582	0.806876	116535
MRGPRF	PLX4720	0.0831516	0.0354676	116535
MRGPRF	Paclitaxel	0.0202167	0.892655	116535
MRGPRF	Parthenolide	-0.00401914	0.979058	116535
MRGPRF	Pazopanib	-0.176828	2.39e-05	116535
MRGPRF	Phenformin	0.0790026	0.0329356	116535
MRGPRF	Pyrimethamine	0.0268884	0.839015	116535
MRGPRF	QL-VIII-58	-0.0588418	0.442502	116535
MRGPRF	QL-X-138	0.0535152	0.155828	116535
MRGPRF	QL-XI-92	-0.0111366	0.788001	116535
MRGPRF	QL-XII-47	0.0879716	0.0225837	116535
MRGPRF	QL-XII-61	0.00577279	0.948024	116535
MRGPRF	QS11	0.0540462	0.36708	116535
MRGPRF	RDEA119	0.0306554	0.442291	116535
MRGPRF	RO-3306	-0.0779378	0.0599495	116535
MRGPRF	Rapamycin	0.00847194	0.963985	116535
MRGPRF	Roscovitine	-0.05731	0.734161	116535
MRGPRF	Ruxolitinib	0.0252611	0.663718	116535
MRGPRF	S-Trityl-L-cysteine	0.0257714	0.793687	116535
MRGPRF	SB 216763	-0.0274616	0.607623	116535
MRGPRF	SB 505124	0.0342194	0.666106	116535
MRGPRF	SB52334	0.0373859	0.453174	116535
MRGPRF	SB590885	0.051938	0.293191	116535
MRGPRF	SGC0946	-0.00846634	0.904437	116535
MRGPRF	SL 0101-1	0.0201058	0.822252	116535
MRGPRF	SN-38	-0.00901238	0.871439	116535
MRGPRF	SNX-2112	0.0423238	0.267698	116535
MRGPRF	STF-62247	-0.0174628	0.707076	116535
MRGPRF	Salubrinal	-0.0215568	0.834024	116535
MRGPRF	Saracatinib	-0.0584726	0.495384	116535
MRGPRF	Shikonin	0.0651115	0.190581	116535
MRGPRF	Sorafenib	-0.130371	0.113919	116535
MRGPRF	Sunitinib	-0.113255	0.0958633	116535
MRGPRF	T0901317	0.00589645	0.907421	116535
MRGPRF	TAE684	-0.0581253	0.607684	116535
MRGPRF	TAK-715	0.079832	0.0279879	116535
MRGPRF	TG101348	-0.0295367	0.441606	116535
MRGPRF	TGX221	-0.0820282	0.205236	116535
MRGPRF	THZ-2-102-1	0.0800857	0.0274988	116535
MRGPRF	THZ-2-49	0.0464223	0.223535	116535
MRGPRF	TL-1-85	0.012568	0.759816	116535
MRGPRF	TL-2-105	0.00817482	0.849549	116535
MRGPRF	TPCA-1	0.0519208	0.156019	116535
MRGPRF	TW 37	-0.023831	0.648903	116535
MRGPRF	Talazoparib	-0.00732705	0.894558	116535
MRGPRF	Tamoxifen	0.0345634	0.778312	116535
MRGPRF	Temozolomide	0.0311219	0.683569	116535
MRGPRF	Temsirolimus	-0.0963341	0.0258681	116535
MRGPRF	Thapsigargin	0.0167834	0.839934	116535
MRGPRF	Tipifarnib	0.00826633	0.927609	116535
MRGPRF	Tivozanib	-0.0811912	0.0957079	116535
MRGPRF	Trametinib	0.031706	0.427201	116535
MRGPRF	Tubastatin A	0.0274482	0.474424	116535
MRGPRF	UNC0638	-0.0119455	0.765004	116535
MRGPRF	UNC1215	-0.019046	0.747292	116535
MRGPRF	VNLG/124	0.00823454	0.869942	116535
MRGPRF	VX-11e	0.0619859	0.173129	116535
MRGPRF	VX-680	-0.0155901	0.899593	116535
MRGPRF	VX-702	0.00463388	0.989545	116535
MRGPRF	Veliparib	0.0248404	0.74147	116535
MRGPRF	Vinblastine	-0.0352369	0.45331	116535
MRGPRF	Vinorelbine	0.0369356	0.519742	116535
MRGPRF	Vorinostat	0.0639528	0.0869545	116535
MRGPRF	WH-4-023	-0.108474	0.129017	116535
MRGPRF	WZ-1-84	-0.0778502	0.309753	116535
MRGPRF	WZ3105	0.0586527	0.108025	116535
MRGPRF	XAV939	0.00420832	0.92801	116535
MRGPRF	XL-184	-0.0301876	0.546481	116535
MRGPRF	XMD11-85h	0.0243306	0.905569	116535
MRGPRF	XMD13-2	0.0558068	0.130254	116535
MRGPRF	XMD14-99	0.0366781	0.362062	116535
MRGPRF	XMD15-27	-0.0904022	0.0339573	116535
MRGPRF	XMD8-85	-0.148591	0.0318701	116535
MRGPRF	XMD8-92	-0.0182712	0.898942	116535
MRGPRF	Y-39983	-0.00620021	0.889041	116535
MRGPRF	YK 4-279	0.0443511	0.417613	116535
MRGPRF	YM155	0.0596525	0.222134	116535
MRGPRF	YM201636	0.0335066	0.391638	116535
MRGPRF	Z-LLNle-CHO	0.0618873	0.415844	116535
MRGPRF	ZG-10	-0.0277469	0.720895	116535
MRGPRF	ZM-447439	0.0113818	0.84093	116535
MRGPRF	ZSTK474	0.0761332	0.0369524	116535
MRGPRF	Zibotentan	-0.0354179	0.896904	116535
MRGPRF	piperlongumine	0.0100956	0.853128	116535
MRGPRF	rTRAIL	0.0645292	0.333797	116535
MRGPRF	selumetinib	0.0671641	0.0721524	116535
